# Supplementary material for: Proteomic Insights into Childhood Obesity: A Systematic Review of Protein Biomarkers and Advances
Source: Int J Mol Sci. 2025 Sep 2;26(17):8522. doi: 10.3390/ijms26178522 (PMC12429325; doi:10.3390/ijms26178522)
Supplement: Supplementary file 1 [file ijms-26-08522-s001.zip]

Archive with 2 entries (2 files):
- Suppl File 1 Proteomic Technologies.docx
- suppl file 2 proteomic search algorithm.docx
